# Supplementary material for: Healthcare Workers Attitudes, Practices and Sources of Information for COVID-19 Vaccination: An Italian National Survey
Source: Int J Environ Res Public Health. 2022 Jan 10;19(2):733. doi: 10.3390/ijerph19020733 (PMC8775438; doi:10.3390/ijerph19020733)
Supplement: Supplementary file 1 [file ijerph-19-00733-s001.zip]

Archive with 1 entries (1 files):
- ijerph-1503567-supplementary.pdf
